# Supplementary material for: ﻿A new species of Prunus subgen. Cerasus from Central China
Source: PhytoKeys. 2022 Jun 2;199:1–7. doi: 10.3897/phytokeys.199.84354 (PMC9848919; doi:10.3897/phytokeys.199.84354)
Supplement: XML Treatment for Prunus wangii [file phytokeys.199.84354-treatment1.xml]

<!DOCTYPE tp:taxon-treatment
  PUBLIC "-//TaxonX//DTD Taxonomic Treatment Publishing DTD v0 20100105//EN" "tax-treatment-NSO.dtd">
<tp:taxon-treatment xmlns:tp="http://www.plazi.org/taxpub"><tp:treatment-meta><kwd-group><label>Taxon classification</label><kwd>
              <named-content content-type="kingdom">Plantae</named-content>
            </kwd><kwd>
              <named-content content-type="order">Rosales</named-content>
            </kwd><kwd>
              <named-content content-type="family">Rosaceae</named-content>
            </kwd></kwd-group><mixed-citation publication-type="journal"><person-group><name><surname>Xu</surname><given-names>Song-Zhi</given-names></name><name><surname>Gan</surname><given-names>Qi-Liang</given-names></name><name><surname>Li</surname><given-names>Zhen-Yu</given-names></name></person-group><article-title>﻿A new species of <italic><tp:taxon-name><tp:taxon-name-part taxon-name-part-type="genus" reg="Prunus">Prunus</tp:taxon-name-part></tp:taxon-name></italic> subgen. <italic><tp:taxon-name><tp:taxon-name-part taxon-name-part-type="genus" reg="Prunus"/><tp:taxon-name-part taxon-name-part-type="subgenus" reg="Cerasus">Cerasus</tp:taxon-name-part></tp:taxon-name></italic> from Central China</article-title><source>PhytoKeys</source><day>02</day><month>06</month><year>2022</year><volume>199</volume><fpage>1</fpage><lpage>7</lpage><pub-id pub-id-type="doi">10.3897/phytokeys.199.84354</pub-id></mixed-citation></tp:treatment-meta><tp:nomenclature><label>﻿</label><tp:taxon-name>
            <object-id xmlns:xlink="http://www.w3.org/1999/xlink" content-type="arpha" xlink:type="simple">5A88B299-8B18-568A-93D3-77EF99D13FB3</object-id>
            <tp:taxon-name-part taxon-name-part-type="genus" reg="Prunus">Prunus</tp:taxon-name-part>
            <tp:taxon-name-part taxon-name-part-type="species" reg="wangii">wangii</tp:taxon-name-part>
            <object-id xmlns:xlink="http://www.w3.org/1999/xlink" content-type="ipni" xlink:type="simple">urn:lsid:ipni.org:names:77299024-1</object-id>
          </tp:taxon-name><tp:taxon-authority>Q.L.Gan, Z.Y.Li &amp; S.Z.Xu</tp:taxon-authority><tp:taxon-status xmlns:xlink="http://www.w3.org/1999/xlink" xlink:type="simple">sp. nov.</tp:taxon-status><xref ref-type="fig" rid="F1">Fig. 1</xref></tp:nomenclature><tp:treatment-sec sec-type="diagnosis" id="SECID0EMDAC"><title>Diagnosis.</title><p><italic><tp:taxon-name><tp:taxon-name-part taxon-name-part-type="genus" reg="Prunus">Prunus</tp:taxon-name-part><tp:taxon-name-part taxon-name-part-type="species" reg="wangii">wangii</tp:taxon-name-part></tp:taxon-name></italic> Q.L.Gan, Z.Y.Li &amp; S.Z.Xu is similar to <italic><tp:taxon-name><tp:taxon-name-part taxon-name-part-type="genus" reg="Prunus">P.</tp:taxon-name-part><tp:taxon-name-part taxon-name-part-type="species" reg="clarofolia">clarofolia</tp:taxon-name-part></tp:taxon-name></italic> Schneid. and <italic><tp:taxon-name><tp:taxon-name-part taxon-name-part-type="genus" reg="Prunus">P.</tp:taxon-name-part><tp:taxon-name-part taxon-name-part-type="species" reg="pseudocerasus">pseudocerasus</tp:taxon-name-part></tp:taxon-name></italic> Lindl., but the new species can be easily distinguished from the latter two species by its larger trees, densely and horizontally arranged lenticels, straight lateral veins of leaves, persistent brownish bracts, 2-lobed petals with narrowly triangular sinus and broadly ellipsoid fruits.</p><fig id="F1" position="float" orientation="portrait"><object-id xmlns:xlink="http://www.w3.org/1999/xlink" content-type="doi" xlink:type="simple">10.3897/phytokeys.199.84354.figure1</object-id><object-id xmlns:xlink="http://www.w3.org/1999/xlink" content-type="arpha" xlink:type="simple">BE7995AE-CE96-5E54-9F01-E2F1A74B028F</object-id><label>Figure 1.</label><caption><p><italic><tp:taxon-name><tp:taxon-name-part taxon-name-part-type="genus" reg="Prunus">Prunus</tp:taxon-name-part><tp:taxon-name-part taxon-name-part-type="species" reg="wangii">wangii</tp:taxon-name-part></tp:taxon-name></italic> sp. nov. <bold>A</bold> crown <bold>B</bold> trunk <bold>C</bold> bark <bold>D</bold> fruiting branches <bold>E</bold> leaf blades <bold>F</bold> petioles and glands <bold>G</bold> internal bud scales <bold>H</bold> involucres and bracts <bold>I</bold> inflorescence <bold>J</bold> pedicels and hypanthia <bold>K</bold> calyces <bold>L</bold> corolla <bold>M</bold> petals <bold>N</bold> ovary and style <bold>O</bold> fruits <bold>P</bold> seed.</p></caption><graphic xmlns:xlink="http://www.w3.org/1999/xlink" xlink:href="phytokeys-199-001_article-84354__-g001.jpg" position="float" orientation="portrait" xlink:type="simple" id="oo_691495.jpg"><uri content-type="original_file" xlink:type="simple">https://binary.pensoft.net/fig/691495</uri></graphic></fig></tp:treatment-sec><tp:treatment-sec sec-type="material" id="SECID0ELGAC"><title>Type.</title><p>China, Hubei Province, Zhuxi County, Quanxi Town, Zhangjiashan Village, in mixed forest on hillside, alt. 700 m, 26 February 2021, Q.L. Gan 3237-1 (holotype: PE!; isotype: PE!)</p></tp:treatment-sec><tp:treatment-sec sec-type="description" id="SECID0EQGAC"><title>Description.</title><p>Trees, deciduous, to 21 m tall (flowering well even when less than 6 m tall), DBH to 30 cm. Bark dark grey, lenticels distinct, transversely elliptic, densely arranged in horizontal lines; crown ovoid. Branchlets grey or taupe, sparsely pilose when young, later glabrate. Winter buds ovoid, ca. 2.5 mm long, internal bud scales brown, glabrous outside, densely pilose inside. Stipules linear, 6–8 mm long, with laciniate or lacerate and gland-tipped lobes, caducous. Leaves alternate, brownish-green when young; petiole 8–12 mm long, sparsely pubescent, lavender brown adaxially, longitudinally grooved; leaf blade elliptic or obovate, 5–11 cm long, 3–6.4 cm wide, base shallowly cordate, rounded or sometimes obliquely cuneate, base of blade or apical part of petiole with or sometimes without 1–3 purple discoid glands, margin biserrate and uniserrate, serrations acute, with a small apical gland, apex cuspidate or acuminate; adaxial surface deep green, glabrous, abaxial surface pale green, white pubescent along veins, margin ciliate; lateral veins 6–9 pairs, straight, veins slightly impressed on adaxially surface and raised abaxially. Inflorescences corymbose 4–6-flowered or umbellate 2–3-flowered; involucre green, orbicular-ovate, 2–5 mm long, 2–4 mm wide, abaxially glabrous, adaxially densely pilose; peduncle 2–11 mm long, subglabrous or sparsely white pubescent; bracts green, brownish when dry, fan-shaped, rarely linear, 2–7 mm long, 0.5–3.5 mm wide, proximal one larger, margin glandular-serrate, persistent in fruit. Flowers and leaves opening at same time (coetaneous) or nearly so. Pedicel 0.9–1.2 cm long, to 1.3–2 cm long in fruit, straight, thickened at apex, densely white pilose. Hypanthium campanulate, 5–6 mm long, 2.5–3 mm in diam., pilose outside; calyx lobes triangular, 2.5–3 mm long, margin entire, apex rounded or subacute, glabrous or pilose outside, at first patent, reflexed when flower fully expanded. Petals pink during early blooming, then white or slight pinkish tinged, broadly ovate, 7–11 mm long, 5–9 mm wide, apex 2-lobed, sinus narrowly triangular. Stamens 34–38, as long as or shorter than petals, glabrous, 6–11 mm long; filaments white; anthers dark yellow, broadly ellipsoid, 0.65–0.75 mm long. Ovary green, glabrous; style shorter than stamens, sparsely patent white-pilose below middle. Drupe broadly ellipsoid, 10–12 mm long, 8–10 mm in diam., glabrous, red at maturity, shiny, tasting sweet and sour. Stone flattened ovoid, 8–8.5 mm long, 5–5.5 mm wide, ca. 4 mm thick, fawn, surface almost smooth, ribbed on one side.</p></tp:treatment-sec><tp:treatment-sec sec-type="phenology" id="SECID0EVGAC"><title>Phenology.</title><p>Flowering from late February to late March, flowers and leaves opening at same time (coetaneous) or nearly so; fruiting from April to May.</p></tp:treatment-sec><tp:treatment-sec sec-type="distribution" id="SECID0E1GAC"><title>Distribution and habitat.</title><p><italic><tp:taxon-name><tp:taxon-name-part taxon-name-part-type="genus" reg="Prunus">Prunus</tp:taxon-name-part><tp:taxon-name-part taxon-name-part-type="species" reg="wangii">wangii</tp:taxon-name-part></tp:taxon-name></italic> is known from only two populations composed of ca. 20 individuals in Zhangjiashan Village, Quanxi Town and Tianbaozhaichachang, Tianbao Town, Zhuxi County. It grows sparsely in mixed forests on hillsides at elevations from 600 to 800 m. The main companion species include trees: <italic><tp:taxon-name><tp:taxon-name-part taxon-name-part-type="genus" reg="Populus">Populus</tp:taxon-name-part><tp:taxon-name-part taxon-name-part-type="species" reg="adenopoda">adenopoda</tp:taxon-name-part></tp:taxon-name></italic> Maxim., <italic><tp:taxon-name><tp:taxon-name-part taxon-name-part-type="genus" reg="Liquidambar">Liquidambar</tp:taxon-name-part><tp:taxon-name-part taxon-name-part-type="species" reg="formosana">formosana</tp:taxon-name-part></tp:taxon-name></italic> Hance, <italic><tp:taxon-name><tp:taxon-name-part taxon-name-part-type="genus" reg="Castanea">Castanea</tp:taxon-name-part><tp:taxon-name-part taxon-name-part-type="species" reg="seguinii">seguinii</tp:taxon-name-part></tp:taxon-name></italic> Dode, <italic><tp:taxon-name><tp:taxon-name-part taxon-name-part-type="genus" reg="Platycarya">Platycarya</tp:taxon-name-part><tp:taxon-name-part taxon-name-part-type="species" reg="strobilacea">strobilacea</tp:taxon-name-part></tp:taxon-name></italic> Sieb. &amp; Zucc., <italic><tp:taxon-name><tp:taxon-name-part taxon-name-part-type="genus" reg="Pinus">Pinus</tp:taxon-name-part><tp:taxon-name-part taxon-name-part-type="species" reg="massoniana">massoniana</tp:taxon-name-part></tp:taxon-name></italic> Lamb., <italic><tp:taxon-name><tp:taxon-name-part taxon-name-part-type="genus" reg="Cunninghamia">Cunninghamia</tp:taxon-name-part><tp:taxon-name-part taxon-name-part-type="species" reg="lanceolata">lanceolata</tp:taxon-name-part></tp:taxon-name></italic> (Lamb.) Hook., <italic><tp:taxon-name><tp:taxon-name-part taxon-name-part-type="genus" reg="Prunus">Prunus</tp:taxon-name-part><tp:taxon-name-part taxon-name-part-type="species" reg="conradinae">conradinae</tp:taxon-name-part></tp:taxon-name></italic> Koehne and <tp:taxon-name><tp:taxon-name-part taxon-name-part-type="genus" reg="Prunus">Prunus</tp:taxon-name-part><tp:taxon-name-part taxon-name-part-type="species" reg="subhirtella">subhirtella</tp:taxon-name-part><tp:taxon-name-part taxon-name-part-type="infraspecific-rank">var.</tp:taxon-name-part><tp:taxon-name-part taxon-name-part-type="variety" reg="ascendens">ascendens</tp:taxon-name-part></tp:taxon-name> (Maxim.) E.H.Wilson; shrubs: <italic><tp:taxon-name><tp:taxon-name-part taxon-name-part-type="genus" reg="Coriaria">Coriaria</tp:taxon-name-part><tp:taxon-name-part taxon-name-part-type="species" reg="nepalensis">nepalensis</tp:taxon-name-part></tp:taxon-name></italic> Wall., <italic><tp:taxon-name><tp:taxon-name-part taxon-name-part-type="genus" reg="Rubus">Rubus</tp:taxon-name-part><tp:taxon-name-part taxon-name-part-type="species" reg="lambertianus">lambertianus</tp:taxon-name-part></tp:taxon-name></italic> Ser., <italic><tp:taxon-name><tp:taxon-name-part taxon-name-part-type="genus" reg="Rubus">Rubus</tp:taxon-name-part><tp:taxon-name-part taxon-name-part-type="species" reg="coreanus">coreanus</tp:taxon-name-part></tp:taxon-name></italic> Miq., <italic><tp:taxon-name><tp:taxon-name-part taxon-name-part-type="genus" reg="Lindera">Lindera</tp:taxon-name-part><tp:taxon-name-part taxon-name-part-type="species" reg="glauca">glauca</tp:taxon-name-part></tp:taxon-name></italic> (Sieb. &amp; Zucc.) Bl. and <tp:taxon-name><tp:taxon-name-part taxon-name-part-type="genus" reg="Rosa">Rosa</tp:taxon-name-part><tp:taxon-name-part taxon-name-part-type="species" reg="banksiae">banksiae</tp:taxon-name-part><tp:taxon-name-part taxon-name-part-type="infraspecific-rank">var.</tp:taxon-name-part><tp:taxon-name-part taxon-name-part-type="variety" reg="normalis">normalis</tp:taxon-name-part></tp:taxon-name> Regel; vines: <tp:taxon-name><tp:taxon-name-part taxon-name-part-type="genus" reg="Hedera">Hedera</tp:taxon-name-part><tp:taxon-name-part taxon-name-part-type="species" reg="nepalensis">nepalensis</tp:taxon-name-part><tp:taxon-name-part taxon-name-part-type="infraspecific-rank">var.</tp:taxon-name-part><tp:taxon-name-part taxon-name-part-type="variety" reg="sinensis">sinensis</tp:taxon-name-part></tp:taxon-name> (Tobl.) Rehd., <italic><tp:taxon-name><tp:taxon-name-part taxon-name-part-type="genus" reg="Lonicera">Lonicera</tp:taxon-name-part><tp:taxon-name-part taxon-name-part-type="species" reg="japonica">japonica</tp:taxon-name-part></tp:taxon-name></italic> Thunb., <italic><tp:taxon-name><tp:taxon-name-part taxon-name-part-type="genus" reg="Clematis">Clematis</tp:taxon-name-part><tp:taxon-name-part taxon-name-part-type="species" reg="florida">florida</tp:taxon-name-part></tp:taxon-name></italic> Thunb. and <italic><tp:taxon-name><tp:taxon-name-part taxon-name-part-type="genus" reg="Pueraria">Pueraria</tp:taxon-name-part><tp:taxon-name-part taxon-name-part-type="species" reg="montana">montana</tp:taxon-name-part></tp:taxon-name></italic> (Lour.) Merr.; herbs: <italic><tp:taxon-name><tp:taxon-name-part taxon-name-part-type="genus" reg="Chrysanthemum">Chrysanthemum</tp:taxon-name-part><tp:taxon-name-part taxon-name-part-type="species" reg="indicum">indicum</tp:taxon-name-part></tp:taxon-name></italic> L., <italic><tp:taxon-name><tp:taxon-name-part taxon-name-part-type="genus" reg="Miscanthus">Miscanthus</tp:taxon-name-part><tp:taxon-name-part taxon-name-part-type="species" reg="floridulus">floridulus</tp:taxon-name-part></tp:taxon-name></italic> (Lab.) Warb. ex Schum &amp; Laut. and <italic><tp:taxon-name><tp:taxon-name-part taxon-name-part-type="genus" reg="Senecio">Senecio</tp:taxon-name-part><tp:taxon-name-part taxon-name-part-type="species" reg="scandens">scandens</tp:taxon-name-part></tp:taxon-name></italic> Buch.-Ham. ex D. Don; ferns: <italic><tp:taxon-name><tp:taxon-name-part taxon-name-part-type="genus" reg="Cyrtomium">Cyrtomium</tp:taxon-name-part><tp:taxon-name-part taxon-name-part-type="species" reg="fortunei">fortunei</tp:taxon-name-part></tp:taxon-name></italic> J. Sm., <italic><tp:taxon-name><tp:taxon-name-part taxon-name-part-type="genus" reg="Athyrium">Athyrium</tp:taxon-name-part><tp:taxon-name-part taxon-name-part-type="species" reg="filix-femina">filix-femina</tp:taxon-name-part></tp:taxon-name></italic> (L.) Roth, <italic><tp:taxon-name><tp:taxon-name-part taxon-name-part-type="genus" reg="Asplenium">Asplenium</tp:taxon-name-part><tp:taxon-name-part taxon-name-part-type="species" reg="varians">varians</tp:taxon-name-part></tp:taxon-name></italic> Wall. ex Hook. &amp; Grev. and <tp:taxon-name><tp:taxon-name-part taxon-name-part-type="genus" reg="Pteris">Pteris</tp:taxon-name-part><tp:taxon-name-part taxon-name-part-type="species" reg="cretica">cretica</tp:taxon-name-part><tp:taxon-name-part taxon-name-part-type="infraspecific-rank">var.</tp:taxon-name-part><tp:taxon-name-part taxon-name-part-type="variety" reg="nervosa">nervosa</tp:taxon-name-part></tp:taxon-name> (Thunb.) Ching &amp; S. H. Wu.</p></tp:treatment-sec><tp:treatment-sec sec-type="etymology" id="SECID0EMAAE"><title>Etymology.</title><p>The species is named in honour of Professor Wen-Tsai Wang (1926–), a taxonomist at the Institute of Botany, the Chinese Academy of Sciences, who has devoted over 60 years to taxonomic studies of <tp:taxon-name><tp:taxon-name-part taxon-name-part-type="family">Ranunculaceae</tp:taxon-name-part></tp:taxon-name>, <tp:taxon-name><tp:taxon-name-part taxon-name-part-type="family">Gesneriaceae</tp:taxon-name-part></tp:taxon-name>, <tp:taxon-name><tp:taxon-name-part taxon-name-part-type="family">Boraginaceae</tp:taxon-name-part></tp:taxon-name>, <tp:taxon-name><tp:taxon-name-part taxon-name-part-type="family">Urticaceae</tp:taxon-name-part></tp:taxon-name> and many other families and the floristic research in eastern Asia.</p></tp:treatment-sec><tp:treatment-sec sec-type="Vernacular name" id="SECID0EGBAE"><title>Vernacular name.</title><p>Wen Cai Ying Tao (Chinese).</p></tp:treatment-sec><tp:treatment-sec sec-type="Conservation assessment" id="SECID0ELBAE"><title>Conservation assessment.</title><p>We found <italic><tp:taxon-name><tp:taxon-name-part taxon-name-part-type="genus" reg="Prunus">Prunus</tp:taxon-name-part><tp:taxon-name-part taxon-name-part-type="species" reg="wangii">wangii</tp:taxon-name-part></tp:taxon-name></italic> only in the towns of Quanxi and Tianbao, Hubei Province and estimated the population size to be ca. 20 individuals. The provisional conservation status is Critically Endangered (CR), based on criterion D (number of mature individuals fewer than 50) (<xref ref-type="bibr" rid="B2">IUCN 2022</xref>).</p></tp:treatment-sec><tp:treatment-sec sec-type="Economic uses" id="SECID0EACAE"><title>Economic uses.</title><p>There are more than 140 species of flowering cherries widely distributed in the Northern Hemisphere, but species blossoming in February are rare. Two species, <italic><tp:taxon-name><tp:taxon-name-part taxon-name-part-type="genus" reg="Prunus">P.</tp:taxon-name-part><tp:taxon-name-part taxon-name-part-type="species" reg="pseudocerasus">pseudocerasus</tp:taxon-name-part></tp:taxon-name></italic> Lindl. and <italic><tp:taxon-name><tp:taxon-name-part taxon-name-part-type="genus" reg="Prunus">P.</tp:taxon-name-part><tp:taxon-name-part taxon-name-part-type="species" reg="campanulata">campanulata</tp:taxon-name-part></tp:taxon-name></italic> Maxim., have been used as important breeding materials of flowering cherries with early spring blooms since their introduction into Japan (<xref ref-type="bibr" rid="B6">Ohwi and Ohta 1973</xref>; <xref ref-type="bibr" rid="B5">Ohba 2001</xref>; <xref ref-type="bibr" rid="B8">Wang 2014</xref>). <italic><tp:taxon-name><tp:taxon-name-part taxon-name-part-type="genus" reg="Prunus">Prunus</tp:taxon-name-part><tp:taxon-name-part taxon-name-part-type="species" reg="wangii">wangii</tp:taxon-name-part></tp:taxon-name></italic> will provide a new breeding material for early flowering ornamental cherries. The timber of this species is hard and was used to make chopping blocks and furniture by the local people. The mature fruit is red, sweet or slightly bitter and is eaten by the local people.</p></tp:treatment-sec><tp:treatment-sec sec-type="Paratypes" id="SECID0ETDAE"><title>Paratypes.</title><p>China. Hubei: Zhuxi County, Quanxi Town, Zhangjiashan Village, in mixed forest on hillside, alt. ca. 700 m, 11 March 2021, Qi-Liang Gan 3238 (PE!); the same locality, 21 April 2021, Qi-Liang Gan 3239-1, 3239-2 and 3239-3 (PE!); Zhuxi County, Tianbao Town, Tianbaozhaichachang, in mixed forest on hillside, alt. ca. 750 m, 11 March 2021, Qi-Liang Gan 3240 (PE!).</p></tp:treatment-sec><ref-list><ref id="B2"><mixed-citation xmlns:xlink="http://www.w3.org/1999/xlink" xlink:type="simple">IUCN (<year>2022</year>) Guidelines for Using the IUCN Red List Categories and Criteria. Version 15. Prepared by the Standards and Petitions Committee. <ext-link xlink:type="simple" ext-link-type="uri" xlink:href="http://www.iucnredlist.org/documents/RedListGuidelines.pdf">http://www.iucnredlist.org/documents/RedListGuidelines.pdf</ext-link></mixed-citation></ref><ref id="B6"><mixed-citation xmlns:xlink="http://www.w3.org/1999/xlink" xlink:type="simple"><person-group><name name-style="western"><surname>Ohwi</surname><given-names>J</given-names></name><name name-style="western"><surname>Ohta</surname><given-names>Y</given-names></name></person-group> (<year>1973</year>) Flowering Cherries of Japan. Heibonsha, Tokyo.</mixed-citation></ref><ref id="B5"><mixed-citation xmlns:xlink="http://www.w3.org/1999/xlink" xlink:type="simple"><person-group><name name-style="western"><surname>Ohba</surname><given-names>H</given-names></name></person-group> (<year>2001</year>) <article-title><italic><tp:taxon-name><tp:taxon-name-part taxon-name-part-type="genus">Cerasus</tp:taxon-name-part></tp:taxon-name></italic>.</article-title> In: <person-group><name name-style="western"><surname>Iwatsuki</surname><given-names>K</given-names></name><name name-style="western"><surname>Boufford</surname><given-names>DE</given-names></name><name name-style="western"><surname>Ohba</surname><given-names>H</given-names></name></person-group> (<role>Eds</role>) <issue-title>Flora of Japan, vol.</issue-title><source>IIb, Kodansha, Tokyo</source>, <fpage>128</fpage>–<lpage>144</lpage>.</mixed-citation></ref><ref id="B8"><mixed-citation xmlns:xlink="http://www.w3.org/1999/xlink" xlink:type="simple"><person-group><name name-style="western"><surname>Wang</surname><given-names>XR</given-names></name></person-group> (<year>2014</year>) An Illustrated Monograph of Cherry Cultivars in China. Science Press, Beijing. [in Chinese]</mixed-citation></ref></ref-list></tp:taxon-treatment>
